# Supplementary material for: Design and Evaluation of Short Bovine Lactoferrin-Derived Antimicrobial Peptides against Multidrug-Resistant Enterococcus faecium
Source: Antibiotics (Basel). 2022 Aug 10;11(8):1085. doi: 10.3390/antibiotics11081085 (PMC9404989; doi:10.3390/antibiotics11081085)
Supplement: Supplementary file 1 [file antibiotics-11-01085-s001.zip]

Archive with 1 entries (1 files):
- antibiotics-1850968-supplementary.pdf
